# Supplementary material for: PhytoAFP: In Silico Approaches for Designing Plant-Derived Antifungal Peptides
Source: Antibiotics (Basel). 2021 Jul 5;10(7):815. doi: 10.3390/antibiotics10070815 (PMC8300835; doi:10.3390/antibiotics10070815)
Supplement: Supplementary file 1 [file antibiotics-10-00815-s001.zip]

Archive with 1 entries (1 files):
- antibiotics-1241099-supplementary.pdf
